# Supplementary material for: Epidemiology of Cerebral Palsy among Children and Adolescents in Arabic-Speaking Countries: A Systematic Review and Meta-Analysis
Source: Brain Sci. 2022 Jun 29;12(7):859. doi: 10.3390/brainsci12070859 (PMC9313288; doi:10.3390/brainsci12070859)
Supplement: Supplementary file 1 [file brainsci-12-00859-s001.zip]

Archive with 1 entries (1 files):
- brainsci-1761018-supplementary.pdf
